# Supplementary material for: RNA-Seq Provides New Insights into the Molecular Events Involved in “Ball-Skin versus Bladder Effect” on Fruit Cracking in Litchi
Source: Int J Mol Sci. 2021 Jan 5;22(1):454. doi: 10.3390/ijms22010454 (PMC7796454; doi:10.3390/ijms22010454)
Supplement: Supplementary file 1 [file ijms-22-00454-s001.zip]

Archive with 2 entries (2 files):
- Figure S1.docx
- Table S1.xls
