# Supplementary material for: RNA-Seq Provides New Insights into the Molecular Events Involved in “Ball-Skin versus Bladder Effect” on Fruit Cracking in Litchi
Source: Int J Mol Sci. 2021 Jan 5;22(1):454. doi: 10.3390/ijms22010454 (PMC7796454; doi:10.3390/ijms22010454)
Supplement: Supplementary file 1 [file ijms-22-00454-s001.zip › Table S1.xls]

## Sheet: Sheet1
Table S1 – Primers for qRT-PCR analysis in this study
Purpose	Gene ID	ID of closest accession form Arabidopsis | annotation	annotation	Primer name	Primer sequence (5'-3')
Real-time PCR	Lc.10.252	AT1G53840.1 | Symbols:PME1,ATPME1	Pectinesterase (PAEI)	cpn_10_252_F	CGATCCAGGAGCACGTCAAG
				cpn_10_252_R	CAGACACTGTCCCGCAAACC
	Lc.11.153	AT5G53760.2 | Symbols:MLO11,ATMLO11	MLO-like protein	cpn_11_153_2_F	AACATGGTGATGAGGAGGCA
				cpn_11_153_2_R	ACGAAGGACTACTGGCAACG
	Lc.1.1445	AT5G67300.1 | Symbols:MYBR1,ATMYBR1,ATMYB44,MYB44	MYB	cpn_1_1445_3_F	GAGTCCAGAGGAAGACGAGGCT
				cpn_1_1445_3_R	ACACCACCGTAACCGACAAGAT
	Lc.1.1695	AT4G24400.1 | Symbols:PKS11,CIPK8,SnRK3.13,ATCIPK8	CBL-interacting serine/threonine-protein kinase (CIPK)	cpn_1_1695_F	GGGGTCATCCTTTATGTTCTG
				cpn_1_1695_R	GTGTTTGAGGGTTTGGGTCT
	Lc.14.138	AT3G12500.1 | Symbols:HCHIB,PR-3,B-CHI,ATHCHIB,PR3,CHI-B	Chitinase	cpn_14_138_5_F	CCTACACAAAAAACCAACTGCAT
				cpn_14_138_5_R	AGCAGAAAACAGAGGACTAGAGAGA
	Lc.14.1626	AT1G22930.1 | Symbols:no symbol available | no full name available	Auxin response factor (ARF)	cpn_14_1626_5_F	TTTTTATCCACGCAAGGTGATTCTC
				cpn_14_1626_5_R	ACGAAAGATGATAAGCAGGAACAGAG
	Lc.14.1917	AT4G33430.1 | Symbols:RKS10,ELG,ATSERK3,BAK1,ATBAK1,SERK3	brassinosteroid-insensitive associated receptor kinase (BAK)	cpn_14_1917_F	TGAAGGTGATGACTTGGCTGAA
				cpn_14_1917_R	CTCTGGTGCGATGTGGGAAC
	Lc.14.824	AT2G15680.1 | Symbols:CML30,AtCML30 | calmodulin-like 30	Calmodulin-like protein (CML)	cpn_14_824_F	GCCATCCCGTATGTTCTCC
				cpn_14_824_R	TCATGTTTCCCTGCCCTAAA
	Lc.2.2370	AT4G01320.1 | Symbols:STE24,ATSTE24	CAXX prenyl protease	cpn_2_2370_F	CACTATTCTCACCCTCCTCTTGTTG
				cpn_2_2370_R	ATCTGTCCATCGCAATAAAACTACG
	Lc.2.3443	AT2G40140.2 | Symbols:CZF1,SZF2,ATSZF2,ZFAR1	ZF	cpn_2_3443_3_F	GCCAAAGAAACTGAGACGAAG
				cpn_2_3443_3_R	TAGAGAGTAAGAGAAAAAGGGAACC
	Lc.2.583	AT3G61430.2 | Symbols:ATPIP1,PIP1A,PIP1,PIP1;1	Aquaporin (PIP)	cpn_2_583_6_F	TTCACAGAATCTCGGTATGCG
				cpn_2_583_6_R	CTGGAGAAAGCAGCGTACAAA
	Lc.5.1552	AT5G49720.1 | Symbols:KOR,RSW2,TSD1,GH9A1,DEC,KOR1,ATGH9A1,IRX2	Endo-1,4-beta-glucanase (EG)	cpn_5_1552_2_F	CTGGTGATACACGCACGATACG
				cpn_5_1552_2_R	ATTGGGGAAGGTTTGTTGGTCT
	Lc.8.2082	AT1G65290.1 | Symbols:mtACP2 | mitochondrial acyl carrier protein 2	Acyl carrier protein (ACP)	cpn_8_2082_2_F	GGGTTAGATAGTTTGGATACTGTGGA
				cpn_8_2082_2_R	TTAGCCTGAGGGTGAGAAGCA
	Lc.8.397	AT1G09270.3 | Symbols:IMPA-4 | importin alpha isoform 4	Importin subunit alpha	cpn_8_397_4_F	CATTACTTATGAAAGAAGACCCTCC
				cpn_8_397_4_R	GTTGGGGATGATTATGCCTTC
	Lc.8.438	AT1G55020.1 | Symbols:ATLOX1,LOX1	Lipoxygenase	cpn_8_438_2_F	TAACGCTGGTGGACTGCTGGA
				cpn_8_438_2_R	GGGAGTGCTTGCTCTGGAAAAAC
	Lc.new.1295	AT1G01340.2 | Symbols:ACBK1,CNGC10,ATCNGC10	Cyclic nucleotide-gated ion channel(CGNC)	cpn_new_1295_2_F	CCCCAATCCTCCTCTAATCTACC
				cpn_new_1295_2_R	GTGTGCTGAAGTTGCTTGCTGT
	Lc.new.4781	AT5G15750.1 | Symbols:no symbol available | no full name available	40S ribosomal protein	cpn_new_4781_F	TCCCTCAGCATACATACCACAT
				cpn_new_4781_R	AACACAGCCCATGACTTACAAC
	Lc.0.4352	AT5G49360.1 | Symbols:ATBXL1,BXL1	Beta-D-xylosidase	cpn_0_4352_2_F	CTGCCTATACAGGTTCGGGTTA
				cpn_0_4352_2_R	TGAAGAGCCTCAGACCACCAC
	Lc.0.1737	AT2G24520.3 | Symbols:AHA5,HA5 | H(+)-ATPase 5	Plasma membrane ATPase	cpn_0_1737_5_F	TTGTCTTGGAAGCAGTGAGCG
				cpn_0_1737_5_R	TTCGTGGCACCAGTAGAAATAGTTAG
	Lc.0.806	AT2G25810.1 | Symbols:TIP4;1 | tonoplast intrinsic protein 4;1	Aquaporin (PIP)	cpn_0_806_2_F	GCTGATAGGCTAGTGGGAAACG
				cpn_0_806_2_R	CCAATAAAGGATGGATCGGAAG
	Lc.10.1390	AT5G16340.1 | Symbols:no symbol available | no full name available	Probable acyl-activating enzyme	cpn_10_1390_2_F	ATACAATGTGCCAACTAATCGC
				cpn_10_1390_2_R	CTTATCCCACTCTACTTGCCTCT
	Lc.10.2141	AT5G37020.3 | Symbols:ATARF8,ARF8 | auxin response factor 8	ARF	cpn_10_2141_F	ATTCGGCTGGGCTCCTACTT
				cpn_10_2141_R	GGTCAACATTCCTCGCATCG
	Lc.11.1628	AT1G07590.1 | Symbols:no symbol available | no full name available	Pentatricopeptide repeat-containing protein (PPR)	cpn_11_1628_F	TGCAAACCAAATGCCATAAC
				cpn_11_1628_R	GCCTTCAGACCTTCCTCCAC
	Lc.11.1938	AT2G13650.3 | Symbols:GONST1 | golgi nucleotide sugar transporter 1	GDP-mannose transporter	cpn_11_1938_F	AAGCAAAGCAGGCAACAAGA
				cpn_11_1938_R	GAATCAAGAAGATGGCAAAAGG
	Lc.12.1389	AT4G17770.2 | Symbols:TPS5,ATTPS5	Trehalose-6-phosphate synthase (TPS)	cpn_12_1389_2_F	CAGACAAAGTGATGGAGGTGATTAG
				cpn_12_1389_2_R	ATGATGGGAATGGACTATGGAGA
	Lc.13.1106	AT4G22590.1 | Symbols:TPPG	Trehalose-phosphate phosphatase (TPP)	cpn_13_1106_F	GGTGAGGTGGAAGAAATCAGACGA
				cpn_13_1106_R	TAAGACTGCAAATTAGGTAGCCGCT
	Lc.13.1548	AT3G62270.1 | Symbols:BOR2	Boton transporte	cpn_13_1548_2_F	CTTTCAGGGTGTTGGAGGAGA
				cpn_13_1548_2_R	CCAGCTATCGGTATCCATGTTAT
	Lc.13.1561	AT3G48190.2 | Symbols:ATATM,PIG1,ATM	Serine/threonine-protein kinase (STK)	cpn_13_1561_F	TGTATCGCCTGGTTGGGAAGT
				cpn_13_1561_R	CGGCATAGTGAGCAAGATGAAAA
	Lc.14.1455	AT2G15230.1 | Symbols:LIP1,ATLIP1	Triacylglycerol lipase	cpn_14_1455_F	AAGGTAAAGAGTGTACCACTTTCCT
				cpn_14_1455_R	CGGTGATTTGTGGGACGA
	Lc.14.1926	AT4G33430.1 | Symbols:RKS10,ELG,ATSERK3,BAK1,ATBAK1,SERK3	BAK	cpn_14_1926_4_F	TTCAAACAACCGACTAACAGGAGAT
				cpn_14_1926_4_R	TGGAGGAGAAACTGAAGGCTGA
	Lc.13.1454	AT4G30190.1 | Symbols:HA2,PMA2,AHA2 | H(+)-ATPase 2	Plasma membrane ATPase	cpn_13_1454_3_F	TGACCTCTACTTTCTCTCTCCATTG
				cpn_13_1454_3_R	CGACAGTCTCATTCTTGATCTCCT
	Lc.1.511	AT1G35560.1 | Symbols:TCP23,AtTCP23 | TCP domain protein 23	TCP23	cpn_1_511_3_F	CCACTAATGGCGGGAATACC
				cpn_1_511_3_R	CGTACGATTTTCTTCTGCACTCT
	Lc.2.3184	AT4G00430.1 | Symbols:PIP1E,TMP-C,PIP1;4	PIP	cpn_2_3184_2_F	GCCTTGTTATGATATGTCTGTACTCC
				cpn_2_3184_2_R	ATACCAACGCTCAACCCTCTT
	Lc.2.424	AT2G45680.1 | Symbols:TCP9	TCP9	cpn_2_424_2_F	AAATATCAAATCCGCCGTTAACGAC
				cpn_2_424_2_R	TTAGGTGGCCCCACTCCAAAA
	Lc.2.994	AT1G31830.1 | Symbols:AtPUT2,PQR2,PUT2	Polyamine transport	cpn_2_994_F	TATCGGTATTGGTGCTGTTCC
				cpn_2_994_R	CCATGTCAACCAGGTTCCTC
	Lc.4.1474	AT1G72310.1 | Symbols:ATL3	RING-H2 finger protein ATL3	cpn_4_1474_3_F	AGCCACCTCCACCTCCTTCA
				cpn_4_1474_3_R	GCGTCCAACCCTGTTCGTAA
	Lc.4.1918	AT3G21250.4 | Symbols:ATMRP6,ABCC8,MRP6	ABC transporter	cpn_4_1918_F	ATATCAAATCCGCCGTTAACGAC
				cpn_4_1918_R	TAGGTGGCCCCACTCCAAAA
	Lc.7.818	AT1G22360.1 | Symbols:UGT85A2,AtUGT85A2 | UDP-glucosyl transferase 85A2	Linamarin synthase	cpn_7_818_F	GCATTCCATACCCAGCACA
				cpn_7_818_R	CAGGCCCTTCAAAGCATCT
	Lc.8.1213	AT5G17630.1 | Symbols:no symbol available | no full name available	Xylulose 5-phosphate translocator (XPT)	cpn_8_1213_F	AAGCGGGTGGTGGTGATTGT
				cpn_8_1213_R	TCTTCTTAGCTGTCGCCTGTGAG
	Lc.9.1824	AT1G60160.1 | Symbols:no symbol available | no full name available	Potassium transporter	cpn_9_1824_F	TCTGGTTCTTTGTTTCGCACTTGT
				cpn_9_1824_R	TCTCCCTGACCTCACTCTGATACTTC
	LcEF1α （elongation factor 1-alpha ）		EF	LcEF_F	CGTGGATTCGTCGCATCTAAC
				LcEF_R	CCGCCTGTCAATCTTGGTCAT
	LcActin		Actin	LcActin_F	ACCGTATGAGCAAGGAAATCACTG
				LcActin_R	TCGTCGTACTCACCCTTTGAAATC
